# Supplementary material for: Evaluating the association between dietary salt intake and the risk of atrial fibrillation using Mendelian randomization
Source: Front Nutr. 2023 Apr 6;10:1073626. doi: 10.3389/fnut.2023.1073626 (PMC10117818; doi:10.3389/fnut.2023.1073626)
Supplement: Supplementary file 2 [file Data_Sheet_2.xlsx]

## Sheet: Mydata_salt_ukb8121_for_AF1_fin
	SNP	effect_allele.exposure	other_allele.exposure	effect_allele.outcome	other_allele.outcome	beta.exposure	beta.outcome	eaf.exposure	eaf.outcome	chr	pos	se.outcome	pval.outcome	pval.exposure	se.exposure	F-statistics
1	rs1008078	T	C	T	C	0.0116597	0.0172	0.395512	0.5663	1	91189731	0.015	0.2506	1.1e-10	0.00180649	41.6585
2	rs10128297	T	C	T	C	-0.0105548	-0.0185	0.402787	0.4623	10	86845915	0.0148	0.2117	4.5e-09	0.00180004	34.3824
3	rs10140751	T	G	T	G	-0.0112745	-0.0009	0.245951	0.2074	14	26985560	0.0182	0.9623	3.6e-08	0.00204674	30.3437
4	rs1045411	T	C	T	C	-0.0150663	-0.0067	0.268305	0.3405	13	31033232	0.0156	0.6699	4e-14	0.0019926	57.1706
5	rs10736951	C	G	C	G	-0.0113624	0.0125	0.635537	0.7588	10	281710	0.0174	0.4708	7e-10	0.001843	38.0093
6	rs10752999	C	A	C	A	0.0127624	0.0079	0.702035	0.7351	1	187279690	0.0168	0.638	3.5e-11	0.00192721	43.8537
7	rs10971930	C	T	C	T	0.0155012	-0.0194	0.127418	0.1318	9	34116083	0.0219	0.3742	4.5e-09	0.00264358	34.3832
8	rs11022746	G	T	G	T	0.0118271	-0.0071	0.681941	0.7156	11	2442707	0.0166	0.668299	6.3e-10	0.0019132	38.2152
9	rs11075194	G	A	G	A	-0.00981656	0.022	0.425797	0.5042	16	13515170	0.0148	0.1377	4e-08	0.00178742	30.1624
10	rs11082431	T	C	T	C	0.0105645	0.0175	0.301904	0.2591	18	42781374	0.017	0.3016	3.8e-08	0.00192067	30.2547
11	rs11761254	T	C	T	C	-0.0176809	-0.0115	0.136978	0.2301	7	1858651	0.0176	0.5142	3.8e-12	0.00254593	48.2298
12	rs12094804	G	A	G	A	0.0205059	-0.0327	0.061754	0.03415	1	201733115	0.0416	0.4311	2e-08	0.00365579	31.4626
13	rs12501838	T	A	T	A	0.0146672	-0.004	0.23366	0.2489	4	54972890	0.0171	0.8161	1.8e-12	0.0020816	49.6478
14	rs12563932	C	A	C	A	-0.0284929	-0.0281	0.029478	0.05795	1	163859836	0.0316	0.3745	4.5e-08	0.00520996	29.9092
15	rs12579997	C	G	C	G	0.0160311	-0.0121	0.170455	0.1079	12	110046112	0.0241	0.614899	8.6e-12	0.00234785	46.6215
16	rs12658060	C	T	C	T	-0.0274145	-0.0385	0.222971	0.1852	5	51375189	0.0191	0.0440798	2.5e-38	0.00211762	167.596
17	rs12789951	T	C	T	C	-0.0117174	0.0236	0.411036	0.3226	11	99719509	0.0159	0.1366	7e-11	0.00179694	42.5202
18	rs12988960	C	G	C	G	0.014981	0.034	0.315972	0.3037	2	164378068	0.0161	0.0348401	2.8e-15	0.00189646	62.4014
19	rs13084934	T	A	T	A	-0.00967564	-0.0209	0.494691	0.4292	3	7455198	0.015	0.1637	4.4e-08	0.00176741	29.9699
20	rs13131880	C	T	C	T	-0.0126193	-0.0056	0.220413	0.2844	4	178963783	0.0164	0.7317	3e-09	0.00212752	35.1822
21	rs1726866	A	G	A	G	0.0265437	0.0052	0.552077	0.6243	7	141672705	0.0153	0.7334	7.7e-51	0.00176998	224.898
22	rs1728779	G	A	G	A	0.00987078	0.0021	0.436092	0.393	16	68567500	0.0152	0.8887	3.5e-08	0.0017892	30.4358
23	rs1823011	G	A	G	A	-0.0102255	-0.0297	0.659939	0.7145	5	85698520	0.0164	0.0697606	3.9e-08	0.00186117	30.1854
24	rs1895951	C	T	C	T	-0.0116911	-0.0124	0.220794	0.2327	12	108268689	0.0176	0.4813	4.8e-08	0.00214215	29.7859
25	rs2339234	A	G	A	G	-0.0176416	0.0244	0.683186	0.6528	5	170612546	0.0156	0.1187	1.6e-20	0.00190008	86.2049
26	rs2457427	C	T	C	T	-0.0165822	0.0121	0.863856	0.9006	8	22746069	0.0249	0.6269	1.1e-10	0.00256949	41.6476
27	rs2506738	G	A	G	A	-0.0151014	-0.0119	0.401141	0.4261	6	104003425	0.015	0.4255	5e-17	0.00180067	70.3341
28	rs264932	G	A	G	A	-0.0104199	0.0022	0.605889	0.5808	2	104288396	0.015	0.8857	7.3e-09	0.0018018	33.4437
29	rs2693687	T	C	T	C	0.0116279	-0.004	0.393736	0.3609	14	99672917	0.0155	0.7948	1.7e-10	0.00182047	40.7977
30	rs2736748	G	A	G	A	0.0280118	-0.0033	0.789193	0.8187	3	60815608	0.0192	0.863	1.8e-38	0.00215956	168.249
31	rs2835623	T	C	T	C	0.0226771	0.0184	0.04766	0.07564	21	38511531	0.0281	0.512	4.4e-08	0.00414363	29.9511
32	rs2852348	G	A	G	A	-0.0131167	0.0042	0.458696	0.4266	18	37189171	0.015	0.7782	1.6e-13	0.0017774	54.4601
33	rs2899345	C	T	C	T	0.00988666	-0.0213	0.504298	0.4569	22	41815609	0.0149	0.1529	2.5e-08	0.001773	31.0944
34	rs324018	G	T	G	T	0.0100101	0.0196	0.613528	0.5491	12	57487729	0.015	0.1913	3.3e-08	0.00181156	30.5331
35	rs329670	C	T	C	T	-0.0152915	-0.0276	0.870289	0.9006	11	133794599	0.0249	0.2667	6.3e-09	0.00263275	33.735
36	rs33137	T	C	T	C	-0.0120839	0.0292	0.493871	0.498	5	158064276	0.0149	0.0495005	9.4e-12	0.00177315	46.4433
37	rs34906832	G	A	G	A	0.0150976	-0.008	0.140896	0.1185	4	101738082	0.0228	0.7272	2.4e-09	0.00253007	35.6083
38	rs35099536	C	A	C	A	0.0259587	-0.0023	0.08461	0.1173	6	9516653	0.023	0.9206	5.8e-16	0.00320749	65.4991
39	rs35702851	C	G	C	G	0.0121964	0.007	0.204203	0.1702	11	841284	0.0196	0.722099	2.6e-08	0.00219059	30.9985
40	rs3890316	A	G	A	G	-0.0113326	-0.0041	0.249954	0.2739	4	94242898	0.0167	0.8048	2.8e-08	0.00204164	30.8106
41	rs400750	G	T	G	T	0.016712	0.0283	0.616712	0.588	3	18634962	0.015	0.0602698	3.3e-20	0.00181467	84.8128
42	rs4235642	G	A	G	A	0.0122937	0.0145	0.379691	0.3536	5	103818412	0.0155	0.3496	1.3e-11	0.00181648	45.8041
43	rs4236065	C	T	C	T	-0.0111709	0.0166	0.255885	0.2355	6	12167286	0.0175	0.3431	3.8e-08	0.0020305	30.2671
44	rs4595499	T	C	T	C	-0.0172775	-0.0017	0.391888	0.3204	10	62792589	0.0159	0.9172	1.2e-21	0.00180773	91.3471
45	rs4739105	C	T	C	T	0.0154648	-0.0119	0.787781	0.7918	8	64496159	0.0183	0.5149	1.3e-12	0.00218013	50.3181
46	rs4799949	T	C	T	C	-0.0109799	-0.015	0.667226	0.7333	18	35155910	0.0167	0.3678	4.5e-09	0.00187206	34.3999
47	rs4860797	A	G	A	G	0.011667	-0.007	0.601276	0.5506	4	67801134	0.0149	0.636499	1.1e-10	0.00180763	41.6581
48	rs4948275	T	C	T	C	0.0127146	0.0169	0.481851	0.3715	10	63136622	0.0153	0.2695	7.4e-13	0.00177265	51.4469
49	rs4981196	C	A	C	A	-0.0114561	-0.0051	0.635898	0.6486	14	33985724	0.0155	0.7431	3.3e-10	0.00182248	39.5137
50	rs526210	A	G	A	G	0.010095	-0.0158	0.542868	0.6071	4	90131593	0.0152	0.2998	2.8e-08	0.00181871	30.8096
51	rs528301	A	G	A	G	0.0152609	0.0109	0.554846	0.6404	2	45154908	0.0154	0.4797	6.6e-18	0.00177008	74.3318
52	rs55897719	A	C	A	C	0.0135021	-0.0081	0.316817	0.3271	2	212590841	0.0158	0.6092	1.1e-12	0.001896	50.7138
53	rs55897719	A	C	C	G	0.0135021	-0.0169	0.316817	0.001701	2	212590841	0.188	0.9284	1.1e-12	0.001896	50.7138
54	rs586716	A	G	A	G	0.0143673	-0.0123	0.414681	0.5311	9	22488678	0.0149	0.4097	1.1e-15	0.00179338	64.1809
55	rs62098445	A	C	A	C	-0.0158642	0.0109	0.318657	0.4273	18	58819108	0.015	0.4668	1e-16	0.00191149	68.8799
56	rs6443950	T	A	T	A	-0.0142051	-0.0046	0.631504	0.5588	3	183817727	0.015	0.7586	8.5e-15	0.00183062	60.2133
57	rs667128	T	C	T	C	0.0154255	0.0622	0.126584	0.0588	12	10961174	0.0314	0.0473904	6e-09	0.00265228	33.8252
58	rs6695915	G	A	G	A	-0.0166292	-0.0095	0.095551	0.0512	1	44010571	0.0339	0.778999	2.9e-08	0.00299835	30.7594
59	rs6776248	C	T	C	T	0.0113408	0.0195	0.26336	0.3206	3	33420650	0.0158	0.2182	1.4e-08	0.00199794	32.2198
60	rs6780346	T	C	T	C	-0.0168372	-0.0249	0.620997	0.7106	3	85593584	0.0163	0.1275	1.9e-20	0.00181724	85.845
61	rs6804929	A	G	A	G	0.0167058	-0.0059	0.105016	0.1594	3	119833578	0.0202	0.770201	7.4e-09	0.0028892	33.4333
62	rs6887291	G	T	G	T	0.0126757	-0.0119	0.636126	0.6674	5	106438742	0.0157	0.450001	5.1e-12	0.00183649	47.6395
63	rs6987313	C	T	C	T	0.00990698	0.0168	0.520156	0.5148	8	71570989	0.0148	0.2582	2e-08	0.00176579	31.4778
64	rs7021360	A	C	A	C	-0.0101193	-0.0087	0.388225	0.3036	9	11592801	0.0161	0.588499	2.3e-08	0.00181012	31.2526
65	rs7110845	G	A	G	A	-0.0115376	0.0093	0.579174	0.5371	11	120175749	0.015	0.533499	1.1e-10	0.00178627	41.7193
66	rs72807804	T	C	T	C	0.0120641	-0.0091	0.218782	0.2522	16	82861212	0.0171	0.597	1.7e-08	0.00213899	31.8106
67	rs73040343	G	A	G	A	-0.0103509	-0.0053	0.381434	0.4955	3	18466059	0.015	0.723199	1.2e-08	0.00181415	32.5544
68	rs7465705	A	G	A	G	-0.0118468	-0.0262	0.384538	0.3772	9	23190841	0.0153	0.0871004	6.8e-11	0.00181578	42.5673
69	rs7581335	T	A	T	A	0.014931	-0.023	0.140518	0.1015	2	143958864	0.0246	0.3484	3.8e-09	0.00253318	34.7413
70	rs7670308	A	G	A	G	-0.0116397	-0.0317	0.409195	0.3619	4	67230580	0.0155	0.0403005	1e-10	0.00180121	41.7595
71	rs7673170	A	G	A	G	-0.0125967	0.0135	0.395273	0.3343	4	18251259	0.0157	0.3895	2.7e-12	0.00180133	48.902
72	rs7927679	T	C	T	C	0.0149539	0.0214	0.504024	0.5218	11	126757949	0.0149	0.1507	2.3e-17	0.00176398	71.8657
73	rs7982263	C	T	C	T	0.0106084	-0.0131	0.581981	0.6521	13	80061074	0.0155	0.4001	2.9e-09	0.0017875	35.2215
74	rs8022455	C	T	C	T	-0.0111417	-0.0241	0.54702	0.5252	14	98883534	0.0148	0.104	3.4e-10	0.00177399	39.4458
75	rs8040685	T	C	T	C	-0.0154071	-0.0397	0.884465	0.9253	15	54936197	0.0282	0.1585	2.3e-08	0.00275814	31.2039
76	rs868720	C	G	C	G	0.0159938	0.009	0.305451	0.2611	5	116566836	0.0169	0.5952	9.6e-17	0.00192468	69.0536
77	rs9317406	T	C	T	C	-0.0107015	-0.0181	0.376115	0.3634	13	64819020	0.0154	0.2393	4.4e-09	0.00182384	34.4283
78	rs9569747	G	T	G	T	-0.0125594	-0.0255	0.298073	0.3401	13	58370948	0.0157	0.1035	8.6e-11	0.00193552	42.1059
79	rs961044	T	C	T	C	-0.0140077	-0.0069	0.857621	0.8602	14	87608094	0.0214	0.7486	3e-08	0.00252727	30.7206
80	rs9611875	G	A	G	A	0.0662007	0.0289	0.039616	0.02518	22	43153807	0.0469	0.5373	1.3e-48	0.00451868	214.636
81	rs976179	T	A	T	A	0.0100673	-0.0163	0.485324	0.3958	2	198880378	0.0152	0.2837	1.2e-08	0.00176491	32.5373
82	rs9835772	T	A	T	A	0.0114509	0.0198	0.243664	0.2293	3	85766025	0.0176	0.263	2.4e-08	0.0020521	31.1374
83	rs9843358	T	C	T	C	0.0189528	-0.0271	0.171903	0.1964	3	83242378	0.0186	0.1454	6.2e-16	0.00234421	65.3663
